# Supplementary material for: ExScalibur: A High-Performance Cloud-Enabled Suite for Whole Exome Germline and Somatic Mutation Identification
Source: PLoS One. 2015 Aug 13;10(8):e0135800. doi: 10.1371/journal.pone.0135800 (PMC4535852; doi:10.1371/journal.pone.0135800)
Supplement: S1 Table — (XLSX) [file pone.0135800.s006.xlsx]

## Sheet: S1
S1 Table. Aligners and variant callers and their default parameters in ExScalibur-GMD pipeline.
Software	Default Parameters
BWA aln	bwa aln -q 10 -B 0 -R 100 -t <threads> <reference> <seq>; bwa samse -n 1 -r <RGstring> <reference> <sai> <seq>; bwa sampe -n 1 -N 1 -o 100 -r <RGstring> <reference> <leftsai> <rightsai> <leftseq> <rightseq>
BWA mem	bwa mem -c 500 -m 50 -M -t <threads> -R <RGstring> <reference> <leftseq> <rightseq>
Novoalign	novoalign -o Sync -o Softclip -r Random -a -i PE 200,100 -c <threads> -o SAM <RGstring> -d <reference> -f <leftseq> <rightseq>
GATK HaplotypeCaller	java <java args> -jar GenomeAnalysisTK.jar -T HaplotypeCaller -gt_mode DISCOVERY -stand_emit_conf 30 -stand_call_conf 50 -mbq 20 -ERC GVCF -variant_index_type LINEAR -variant_index_parameter 128000 --disable_auto_index_creation_and_locking_when_reading_rods -R <references> -nct <threads> -L <target regions> -D <dbsnp vcf> -I <sample bam> -o <output gvcf>
GATK UnifiedGenotyper	java <java args> -jar GenomeAnalysisTK.jar -T UnifiedGenotyper -gt_mode DISCOVERY -stand_call_conf 50 -stand_emit_conf 30 -mbq 20 --disable_auto_index_creation_and_locking_when_reading_rods -ploidy 2 -glm BOTH -dcov 250 -minIndelCnt 5 -minIndelFrac 0.25 -out_mode EMIT_VARIANTS_ONLY -R <reference> -nct <threads> -L <target regions> -D <dbsnp vcf> -I <sample1 bam> -I <sample2 bam> ... -I <sampeN ba…
FreeBayes	freebayes -m 30 -q 20 -Q 30 -U 5 -C 2 -F 0.20 -3 40 -E 30 -p 2 -j -N -= -v <output vcf>-f <reference> -b <sample1 bam> -b <sample2 bam> ... -b <sampleN bam>
SAMtools mpileup/bcftools	samtools mpileup -SDuf <reference> -m 5 -F 0.0002 -M 99 -q 30 -Q 20 -b <sample bam list> | bcftools view -N -vceg - | vcfutils.pl varFilter -d 2 -a 2 -
Isaac Variant Caller	perl configureWorkflow.pl --bam <sample bam> --ref <reference> --config <sample IVC config> --output-dir <output dir>; cd <output dir>; make -j <threads>
Platypus	Platypus callVariants --output=<output vcf> --refFile=<reference> --regions=<target regions> --bamFiles=<sample1 bam, sample2 bam, ... sampleN bam> --bufferSize=500000 --minReads=2 --maxReads=25000000 --maxVariants=8 --nCPU=2 --minPosterior=5 --maxSize=200 --minFlank=10 --minMapQual=30 --minBaseQual=20 --minGoodQualBases=20 --filterDuplicates=1 --filterReadsWithUnmappedMates=1 --filterReadsWithDi…
