# Supplementary material for: ExScalibur: A High-Performance Cloud-Enabled Suite for Whole Exome Germline and Somatic Mutation Identification
Source: PLoS One. 2015 Aug 13;10(8):e0135800. doi: 10.1371/journal.pone.0135800 (PMC4535852; doi:10.1371/journal.pone.0135800)
Supplement: S2 Table — (XLSX) [file pone.0135800.s007.xlsx]

## Sheet: S2
S2 Table. Aligners and variant callers and their default parameters in ExScalibur-SMD pipeline.
Software	Default Parameters
BWA aln	bwa aln -q 10 -t <threads> <reference> <seq>; bwa samse -n 10 -r <RGstring> <reference> <sai> <seq>; bwa sampe -o 100000 -r <RGstring> <reference> <leftsai> <rightsai> <leftseq> <rightseq>
BWA mem	bwa mem -c 10000 -M -t <threads> -R <RGstring> <reference> <leftseq> <rightseq>
Novoalign	novoalign -o Sync -F STDFQ -r Random -i PE 250,50 -c <threads> -o SAM <RGstring> -d <novoindex> -f <leftseq> <rightseq>
MuTect	java <java args> -jar mutect.jar -T MuTect -R <reference> --enable_extended_output --cosmic <cosmic vcf> -dbsnp <dbsnp vcf> --min_qscore 20 --input_file:normal <normal bam> --input_file:tumor <tumor bam> -S LENIENT --out <output stat> --coverage_file <wig coverage> -vcf <output vcf>
Shimmer	Shimmer --mapqual 20 --minqual 10 --max_q 0.05 --outdir <path> <normal bam> <tumor bam> --ref <reference>
SomatiSniper	bam-somaticsniper -q 20 -F vcf -f <reference> <tumor bam> <normal bam> <output vcf>
Strelka	configureStrelkaWorkflow.pl --normal=<normal bam> --tumor=<tumor bam> --ref=<reference> --config=<config file> --output-dir=<output dir>; The config file is based on the provided defaults for BWA aln with changes to the depth filters, making it appropriate for WES.
VarScan2	java <java args> -jar <jar> somatic <(samtools mpileup -q 20 -f <reference> <normal bam>) <(samtools mpileup -q 20 -f <reference> <tumor bam>) <output prefix> --output-snp <output snp> --output-indel <output indel>
Virmid	java <java args> -jar <jar> -R <reference> -D <tumor bam> -N <normal bam> -w <output dir> -t 1 -M -1 -q 20
