# Supplementary material for: ExScalibur: A High-Performance Cloud-Enabled Suite for Whole Exome Germline and Somatic Mutation Identification
Source: PLoS One. 2015 Aug 13;10(8):e0135800. doi: 10.1371/journal.pone.0135800 (PMC4535852; doi:10.1371/journal.pone.0135800)
Supplement: S3 Table — (XLSX) [file pone.0135800.s008.xlsx]

## Sheet: S3
S3 Table. Default variant call filters in ExScalibur-GMD pipeline.
Variant Caller	Variant Type	Filter Name	Filter Expression
GATK HaplotypeCaller	SNV	SNPcluster	More than 3 SNPs within 10bp window
		HardToValidate	MQ0 >= 4 && ((MQ0 / (1.0 * DP)) > 0.1)
		LowCoverage	DP < 4
		VeryLowQual	QUAL < 30.0
		LowQual	QUAL >= 30.0 && QUAL < 50.0
		LowQD	QD < 2.0
		StrandBias	FS > 60.0
		ReadEndBias	ReadPosRankSum < -8.0
		LowMQ	MQ < 40.0
		LowMQRankSum	MQRankSum < -12.5
	INDEL	SNPcluster	More than 3 SNPs within 10bp window
		HardToValidate	MQ0 >= 4 && ((MQ0 / (1.0 * DP)) > 0.1)
		LowCoverage	DP < 4
		VeryLowQual	QUAL < 30.0
		LowQual	QUAL >= 30.0 && QUAL < 50.0
		LowQD	QD < 2.0
		StrandBias	FS > 200.0
		ReadEndBias	ReadPosRankSum < -20.0
GATK UnifiedGenotyper	SNV,INDEL	SNPcluster	More than 3 SNPs within 10bp window
		HardToValidate	MQ0 >= 4 && ((MQ0 / (1.0 * DP)) > 0.1)
		LowCoverage	DP < 4
		VeryLowQual	QUAL < 30.0
		LowQual	QUAL >= 30.0 && QUAL < 50.0
		LowQD	QD < 2.0
		StrandBias	FS > 60.0
		ReadEndBias	ReadPosRankSum < -8.0
		LowMQ	MQ < 40.0
		LowMQRankSum	MQRankSum < -12.5
		BadAlignment	HaplotypeScore > 13.0
FreeBayes	SNV,INDEL	SNPcluster	More than 3 SNPs within 10bp window
		HardToValidate	MQ0 >= 4 && ((MQ0 / (1.0 * DP)) > 0.1)
		LowCoverage	DP < 4
		VeryLowQual	QUAL < 30.0
		LowQual	QUAL >= 30.0 && QUAL < 50.0
		LowQD	QD < 2.0
SAMtools mpileup/vcftools	SNV,INDEL	SNPcluster	More than 3 SNPs within 10bp window
		HardToValidate	MQ0 >= 4 && ((MQ0 / (1.0 * DP)) > 0.1)
		LowCoverage	DP < 4
		VeryLowQual	QUAL < 30.0
		LowQual	QUAL >= 30.0 && QUAL < 50.0
		LowQD	QD < 2.0
Issac Variant Caller	SNV,INDEL	SNPcluster	More than 3 SNPs within 10bp window
		HardToValidate	MQ0 >= 4 && ((MQ0 / (1.0 * DP)) > 0.1)
		LowCoverage	DP < 4
		VeryLowQual	QUAL < 30.0
		LowQual	QUAL >= 30.0 && QUAL < 50.0
		LowQD	QD < 2.0
Platypus	SNV,INDEL	SNPcluster	More than 3 SNPs within 10bp window
		HardToValidate	MQ0 >= 4 && ((MQ0 / (1.0 * DP)) > 0.1)
		LowCoverage	DP < 4
		VeryLowQual	QUAL < 30.0
		LowQual	QUAL >= 30.0 && QUAL < 50.0
		LowQD	QD < 2.0
