# Supplementary material for: ExScalibur: A High-Performance Cloud-Enabled Suite for Whole Exome Germline and Somatic Mutation Identification
Source: PLoS One. 2015 Aug 13;10(8):e0135800. doi: 10.1371/journal.pone.0135800 (PMC4535852; doi:10.1371/journal.pone.0135800)
Supplement: S4 Table — (XLSX) [file pone.0135800.s009.xlsx]

## Sheet: S4
S4 table. Default variant call filters in ExScalibur-SMD pipeline.
Variant Caller	Variant Type	Filter Name	Filter Expression
Shimmer	SNV	LowDPN	Normal depth < 8
		LowDPT	Tumor depth < 8
		TAF	Tumor alternate allele frequency < 0.20
		NAF	Normal alternate allele frequency >= 0.05
		LowQual	Variant quality <= 30
SomaticSniper	SNV	LowDPN	Normal depth < 8
		LowDPT	Tumor depth < 8
		LowMQN	Mapping quality for normal sample < 20
		LowMQT	Mapping quality for tumor sample < 30
		LowGQN	Genotype quality for normal sample < 20
		LowGQT	Genotype quality for tumor sample < 20
		LowScore	Somatic score < 40
Strelka	SNV,INDEL	LowDPN	Normal depth < 8
		LowDPT	Tumor depth < 8
VarScan2	SNV,INDEL	LowDPN	Normal depth < 8
		LowDPT	Tumor depth < 8
		TAF	Tumor alternate allele frequency < 0.20
		NAF	Normal alternate allele frequency >= 0.05
		SPV	Somatic Pvalue > 0.05
Virmid	SNV	LowDPN	Normal depth < 8
		LowDPT	Tumor depth < 8
		TAF	Tumor alternate allele frequency < 0.20
		NAF	Normal alternate allele frequency >= 0.05
		LowQual	Variant quality <= 20
