# Supplementary material for: ExScalibur: A High-Performance Cloud-Enabled Suite for Whole Exome Germline and Somatic Mutation Identification
Source: PLoS One. 2015 Aug 13;10(8):e0135800. doi: 10.1371/journal.pone.0135800 (PMC4535852; doi:10.1371/journal.pone.0135800)
Supplement: S5 Table — (XLSX) [file pone.0135800.s010.xlsx]

## Sheet: S5
S5 Table. Description of metadata table schema in ExScalibur-GMD pipeline.
Column	Type	Description	Required
Sample	STRING	Sample ID	Y
ReadGroup	STRING	Unique readgroup ID	Y
Platform	STRING	Sequencing platform (e.g. Illumina)	Y
Flavor	STRING	Formatted string indicating the number of mates (paired|single) and the read lengths; '2x100' = paired-end 100bp reads; '1x50'=single-end 50 bp reads	Y
Genome	STRING	Reference genome assembly version (e.g hg19)	Y
Location	DIRECTORY	Path to the sequencing FASTQ files	Y
Seqfile1	FILENAME	Basename of the R1 FASTQ file (e.g., my_file_R1.fastq.gz)	Y
Seqfile2	FILENAME	Basename of the R2 FASTQ file (e.g., my_file_R2.fastq.gz), for paired-end reads	Y
Library	STRING	Sequencing library ID (default set to "sample ID')	N
Date	MM|DD|YYYY	Sequencing date	N
Lane	STRING	Sequencing lane	N
SequencingCenter	STRING	Sequencing center	N
Unit	STRING	Platform unit (e.g., run barcode)	N
Run	STRING	Sequencing run ID	N
Encoding	[33,64]	FASTQ format (Phred33 or 64)	N
