# Supplementary material for: ExScalibur: A High-Performance Cloud-Enabled Suite for Whole Exome Germline and Somatic Mutation Identification
Source: PLoS One. 2015 Aug 13;10(8):e0135800. doi: 10.1371/journal.pone.0135800 (PMC4535852; doi:10.1371/journal.pone.0135800)
Supplement: S6 Table — (XLSX) [file pone.0135800.s011.xlsx]

## Sheet: S6
S6 Table. Description of metadata table schema in ExScalibur-SMD pipeline.
Column	Type	Description	Required
sample	STRING	ID for a tumor|normal pair (no spaces or special characters) *	Y
phenotype	[tumor,normal]	Either tumor or normal	Y
readgroup	STRING	Unique readgroup ID	Y
lane	INT	Sequencing lane	Y
chemistry	STRING	Formatted string indicating the number of mates (paired|single) and the read lengths; '2x100' = paired-end 100bp reads; '1x50'=single-end 50 bp reads	Y
path	DIRECTORY	Path to the sequencing FASTQ files	Y
fastq_r1	FILENAME	Basename of the R1 FASTQ file (e.g., my_file_R1.fastq.gz)	Y
fastq_r2	FILENAME	Basename of the R2 FASTQ file (e.g., my_file_R2.fastq.gz), for paired-end reads	Y
library	STRING	Sequencing library id (set to 'sample' by default). Note: used by MarkDuplicates to determine which readgroups may contain duplicates	N
date	MM|DD|YYYY	Sequencing date	N
center	STRING	Sequencing center	N
unit	STRING	Platform unit (e.g., run barcode)	N
mean_fragment_size	INT	Mean fragment size; only used by Novoalign (set to 250 by default)	N
sd_fragment_size	INT	SD fragment size; only used by Novoalign (set to 50 by default)	N
offset	[33,64]	FASTQ format (Phred score offset, 33 or 64. Default is 33)	N
* Each row in the file represents a single set of reads, thus each 'sample' (tumor|normal pair) will have at least 2 rows of data.
