# Supplementary material for: ExScalibur: A High-Performance Cloud-Enabled Suite for Whole Exome Germline and Somatic Mutation Identification
Source: PLoS One. 2015 Aug 13;10(8):e0135800. doi: 10.1371/journal.pone.0135800 (PMC4535852; doi:10.1371/journal.pone.0135800)
Supplement: S7 Table — (XLSX) [file pone.0135800.s012.xlsx]

## Sheet: S7
S7 Table. Description of command-line parameters in ExScalibur-GMD pipeline.
Parameter	Type	Description	Required
-m|--metadata	FILE	Tab-delimited sample metadata file	Y
-c|--config	FILE	Pipeline configuration file in YAML format	Y
-p|--project	STRING	Project ID	N
-d|--projdir	DIRECTORY	Project output directory	N
-t|--threads	INT	Number of threads	N
-q|--mapq	INT	Minimum MAPQ score to consider for variant calling	N
-y|--retry	INT	Number of times to retry a failing task	N
-l|--log	BOOL	Log all tasks	N
--split	BOOL	Activate scatter-gather mode*	N
--force	BOOL	Include all samples and readgroup regardless of whether it fails QC	N
--tree	BOOL	Tree executable. Tree is a recursive directory listing program. If specified, project directory structure will be printed to project.tree.txt	N
--local	BOOL	Running on local computers. If no platform options are specified, the pipeline will run -local	N
--cluster	BOOL	Running on a cluster	N
--pbs	BOOL	Running on a PBS cluster	N
--sge	BOOL	Running on a SGE cluster	N
--bdscfg	FILE	BigDataScript config file. Users may provide a custom BDS config. If specified, the pipeline will copy this file to the BDS config in the project directory. If not specified, the pipeline will generate BDS config from default settings	N
* scatter-gather: If activated, ExScalibur will split target regions into even-sized bins, calls variants from each bin and merges results
