# Supplementary material for: ExScalibur: A High-Performance Cloud-Enabled Suite for Whole Exome Germline and Somatic Mutation Identification
Source: PLoS One. 2015 Aug 13;10(8):e0135800. doi: 10.1371/journal.pone.0135800 (PMC4535852; doi:10.1371/journal.pone.0135800)
Supplement: S8 Table — (XLSX) [file pone.0135800.s013.xlsx]

## Sheet: S8
S8 Table. Description of pipeline flags in ExScalibur-GMD pipeline.
Flag Category	Flag Name	Default
Aligners	run_bwamem	ON
	run_bwaaln	OFF
	run_novoalign	OFF
Variant Callers	run_gatkhc	ON
	run_gatkug	OFF
	run_freebayes	OFF
	run_ivc	OFF
	run_mpileup	OFF
	run_platypus	OFF
Pipeline Module	run_quality_control	ON
	run_check_qc	ON
	run_preprocessing	ON
	run_clip_adaptor	ON
	run_merge_overlap_mates	ON
	run_alignment	ON
	run_collect_alignment_metrics	ON
	run_generate_exon_covhist	ON
	run_alignment_refinement	ON
	run_remove_duplicates	ON
	run_target	ON
	run_gatk_indel_realn	ON
	run_gatk_bqsr	ON
	run_gatk_callableloci	ON
	run_variant_call	ON
	run_variant_annotation	ON
	run_report	ON
	run_result_collection	OFF
