# Supplementary material for: ExScalibur: A High-Performance Cloud-Enabled Suite for Whole Exome Germline and Somatic Mutation Identification
Source: PLoS One. 2015 Aug 13;10(8):e0135800. doi: 10.1371/journal.pone.0135800 (PMC4535852; doi:10.1371/journal.pone.0135800)
Supplement: S9 Table — (XLSX) [file pone.0135800.s014.xlsx]

## Sheet: S9
S9 Table. Description of command-line parameters in ExScalibur-SMD pipeline.
Parameter	Type	Description	Required
-m|--metadata	FILE	Tab-delimited sample metadata file	Y
-c|--config-file	FILE	Pipeline configuration file in YAML format	Y
-o|--output-directory	DIRECTORY	Project output directory	N
-t|--threads	INT	Number of threads	N
-p|--project-id	STRING	Project ID	N
--max-splits	INT	Maximum number of bins for scatter-gather [*]	N
--target-bed	FILE	A bed file of target regions	N
--no-adapter-clipping	BOOL	Don't clip adapters from reads or, if paired, merge overlapping pairs via SeqPrep	N
--fastq-min-length	INT	Minimum length of a trimmed or merged read for clipping (should be >= 70 if you are using BWA MEM)	N
--min-map-q	INT	Minimum MAPQ score to consider for variant calling	N
--bwa-aln	BOOL	Run BWA aln; if no aligner is specified, this will be the one and only alignment tool used	N
--bwa-mem	BOOL	Run BWA MEM	N
--novoalign	BOOL	Run Novoalign	N
--mutect	BOOL	Run MuTect; if no other SMD callers are specified, this will be the one and only SMD caller used*	N
--varscan	BOOL	Run VarScan2	N
--somatic-sniper	BOOL	Run SomaticSniper	N
--strelka	BOOL	Run Strelka	N
--virmid	BOOL	Run Virmid	N
--shimmer	BOOL	Run Shimmer	N
* scatter-gather: If activated, ExScalibur will split target regions into even-sized bins, calls variants from each bin and merges results
