# Supplementary material for: ExScalibur: A High-Performance Cloud-Enabled Suite for Whole Exome Germline and Somatic Mutation Identification
Source: PLoS One. 2015 Aug 13;10(8):e0135800. doi: 10.1371/journal.pone.0135800 (PMC4535852; doi:10.1371/journal.pone.0135800)
Supplement: S10 Table — (XLSX) [file pone.0135800.s015.xlsx]

## Sheet: S10
S10 Table. Evaluation of GMD germline variant detection in the benchmark dataset. Numbers represent HQ variants that passed all quality filters.
Variant Type	Variant Set	TP	FP	TN	FN	Sensitivity %	Specificity %	Precision %
SNVs	BWA-mem+GATKHaplotypeCaller	11053	113	15903098	130	98.84	99.9993	98.99
	Novoalign+GATKHaplotypeCaller	11060	139	15903072	123	98.9	99.9991	98.76
	BWA-mem+FreeBayes	10990	146	15903065	193	98.27	99.9991	98.69
	Novoalign+FreeBayes	10958	55	15903156	225	97.99	99.9997	99.5
	BWA-mem+IsaacVariantCaller	7622	15	15903196	3561	68.16	99.9999	99.8
	Novoalign+IsaacVariantCaller	9420	18	15903193	1763	84.23	99.9999	99.81
	BWA-mem+SAMtools	10934	31	15903180	249	97.77	99.9998	99.72
	Novoalign+SAMtools	10963	25	15903186	220	98.03	99.9998	99.77
	2aligners+2callers	11075	54	15903157	108	99.03	99.9997	99.51
InDels	BWA-mem+GATKHaplotypeCaller	561	52	15913724	57	90.78	99.9997	91.52
	Novoalign+GATKHaplotypeCaller	562	53	15913723	56	90.94	99.9997	91.38
	BWA-mem+FreeBayes	531	34	15913742	87	85.92	99.9998	93.98
	Novoalign+FreeBayes	527	30	15913746	91	85.28	99.9998	94.61
	BWA-mem+IsaacVariantCaller	445	40	15913736	173	72.01	99.9998	91.75
	Novoalign+IsaacVariantCaller	432	37	15913739	186	69.9	99.9998	92.11
	BWA-mem+SAMtools	417	28	15913748	201	67.48	99.9998	93.71
	Novoalign+SAMtools	422	28	15913748	196	68.28	99.9998	93.78
	2aligners+2callers	552	43	15913733	66	89.32	99.9997	92.77
