# Supplementary material for: ExScalibur: A High-Performance Cloud-Enabled Suite for Whole Exome Germline and Somatic Mutation Identification
Source: PLoS One. 2015 Aug 13;10(8):e0135800. doi: 10.1371/journal.pone.0135800 (PMC4535852; doi:10.1371/journal.pone.0135800)
Supplement: S11 Table — All variants (before filtering) were included. (XLSX) [file pone.0135800.s016.xlsx]

## Sheet: S11
S11 Table. Evaluation of SMD somatic SNV detection in the simulation datasets. All variants (before filtering) were included.
Variant Set	Dataset 1				Dataset 2
	TP	FN	Sensitivity %	FNR	FP	TN	Specificity %	FPR
BWA-mem+MuTect	713	29	96.09	0.0391	59	47301634	99.9999	1.25e-06
novoalign+MuTect	718	24	96.77	0.0323	80	47301613	99.9998	1.69e-06
BWA-mem+Shimmer	554	188	74.66	0.253	0	47301693	100	0
novoalign+Shimmer	544	198	73.32	0.267	0	47301693	100	0
BWA-mem+SomaticSniper	724	18	97.57	0.0243	551	47301142	99.9988	1.16e-05
novoalign+SomaticSniper	725	17	97.71	0.0229	597	47301096	99.9987	1.26e-05
BWA-mem+Strelka	597	145	80.46	0.195	16	47301677	100	3.38e-07
novoalign+Strelka	596	146	80.32	0.197	19	47301674	100	4.02e-07
BWA-mem+VarScan2	736	6	99.19	0.00809	1747	47299946	99.9963	3.69e-05
novoalign+VarScan2	738	4	99.46	0.00539	1306	47300387	99.9972	2.76e-05
BWA-mem+Virmid	687	55	92.59	0.0741	9	47301684	100	1.9e-07
novoalign+Virmid	712	30	95.96	0.0404	22	47301671	99.9999	4.65e-07
