# Supplementary material for: ExScalibur: A High-Performance Cloud-Enabled Suite for Whole Exome Germline and Somatic Mutation Identification
Source: PLoS One. 2015 Aug 13;10(8):e0135800. doi: 10.1371/journal.pone.0135800 (PMC4535852; doi:10.1371/journal.pone.0135800)
Supplement: S12 Table — Values represent averages and standard deviations across all 30 TCGA AML tumor/normal pairs. HQ: high quality. VSM: validated somatic mutations. See context for detail. (XLSX) [file pone.0135800.s017.xlsx]

## Sheet: S12
S12 Table. Evaluation of SMD SNV detection in the AML data set. Numbers outside parentheses represent the average value over 30 AML samples and the ones between parentheses represent standard deviation (SD).
Variant Set	Somatic SNVs	HQ Somatic SNVs	VSM Overlaps	HQ VSM Overlaps	VSM Recovery Rate %	HQ VSM Recovery Rate %	Novel Rate %	HQ Novel Rate %
BWA-mem+MuTect	381 (925)	80 (243)	6 (7)	5 (7)	35 (34)	31 (32)	97 (3.44)	87 (13.5)
Novoalign+MuTect	388 (1,152)	90 (288)	6 (7)	6 (7)	36 (34)	32 (32)	96 (3.83)	87 (13.2)
BWA-mem+Shimmer	113 (258)	38 (66)	6 (7)	5 (6)	39 (35)	33 (31)	84 (15.62)	79 (20.7)
Novoalign+Shimmer	97 (189)	34 (61)	6 (7)	5 (6)	39 (33)	33 (29)	85 (15.09)	78 (20.7)
BWA-mem+SomaticSniper	27,819 (19,159)	71 (67)	7 (7)	2 (5)	44 (26)	9 (18)	100 (0.1)	98 (2.7)
Novoalign+SomaticSniper	24,989 (17,350)	57 (62)	6 (7)	2 (5)	44 (28)	9 (18)	100 (0.1)	98 (3.4)
BWA-mem+Strelka	1,425 (2,225)	209 (780)	10 (8)	7 (8)	63 (35)	41 (37)	99 (1.13)	89 (11.2)
Novoalign+Strelka	1,200 (2,096)	195 (737)	9 (8)	7 (8)	62 (35)	44 (36)	99 (1.37)	88 (11.1)
BWA-mem+VarScan2	1,013 (698)	242 (447)	11 (8)	8 (8)	82 (23)	58 (34)	99 (1.27)	93 (7.3)
Novoalign+VarScan2	1,002 (653)	225 (417)	11 (7)	8 (8)	83 (21)	57 (34)	99 (1.26)	93 (6.8)
BWA-mem+Virmid	7,164 (3,527)	108 (314)	10 (8)	7 (7)	72 (30)	43 (33)	100 (0.34)	88 (11.9)
Novoalign+Virmid	6,429 (2,670)	114 (307)	10 (8)	7 (8)	71 (31)	45 (35)	100 (0.21)	89 (10.6)
2aligners+2callers	1,195 (1,574)	127 (397)	11 (8)	8 (8)	80 (25)	51 (37)	99 (1)	86 (13)
