# Supplementary material for: ExScalibur: A High-Performance Cloud-Enabled Suite for Whole Exome Germline and Somatic Mutation Identification
Source: PLoS One. 2015 Aug 13;10(8):e0135800. doi: 10.1371/journal.pone.0135800 (PMC4535852; doi:10.1371/journal.pone.0135800)
Supplement: S13 Table — Values represent averages and standard deviations across 30 AML tumor/normal pairs. (XLSX) [file pone.0135800.s018.xlsx]

## Sheet: S13
S13 Table. Evaluation of GMD somatic SNV detection in the AML data set.
Variant Set	TP	FN	Novel Call Rate	Recovery Rate (SD) %	Novel Call Rate (SD) %
BWA-mem+GATKHaplotypeCaller	9	1	703	81.82 (29.93)	98.82 (1.47)
Novoalign+GATKHaplotypeCaller	8.5	1	800	81.82 (29.49)	99.03 (1.32)
BWA-mem+FreeBayes	4.5	2	70.5	55.56 (35.25)	93.83 (11.59)
Novoalign+FreeBayes	4.5	2	82	55.56 (36.19)	95.66 (9.37)
BWA-mem+SAMtools	8	1	729.5	84.62 (26.29)	98.44 (2.10)
Novoalign+SAMtools	8	1	740.5	86.67 (23.31)	98.51 (1.84)
All Variants	9.5	1	155729	94.12 (21.57)	99.99 (0.03)
Any Caller, HQ	9	1	2084	93.33 (21.67)	99.43 (0.65)
2aligners+2callers	7.5	1	201	92.26 (22.49)	95.39 (5.06)
