# Supplementary material for: ExScalibur: A High-Performance Cloud-Enabled Suite for Whole Exome Germline and Somatic Mutation Identification
Source: PLoS One. 2015 Aug 13;10(8):e0135800. doi: 10.1371/journal.pone.0135800 (PMC4535852; doi:10.1371/journal.pone.0135800)
Supplement: S14 Table — Values represent averages and standard deviations across in 30 AML tumor/normal pairs. HQ: high-quality variants. (XLSX) [file pone.0135800.s019.xlsx]

## Sheet: S14
S14 Table. Comparison of somatic SNV detection between SMD and GMD in the AML data set.
Variable	SMD	HQ SMD	2aligners+2callers, All Variants	2aligners+2callers, HQ Variants
Number of somatic SNVs (SMD)	45,340 (23,495)	601 (1,043)	1,195 (1,574)	127 (397)
Number of somatic SNVs (GMD)	1,851 (876)	-	262 (370)	-
Number of overlaps	761 (499)	181 (347)	159 (356)	88 (292)
Number of overlaps in VSM	9 (8)	8 (8)	9 (8)	7 (8)
% SMD variants in overlaps	1.88% (0.97)	29.03% (5.79)	10.40% (4.24)	58.94% (17.62)
% GMD variants in overlaps	41.21% (8.67)	8.32% (7.63)	47.98% (13.15)	18.03% (14.67)
VSM Recovery Rate	N/A	N/A	67% (28%)	48% (36)
