# Supplementary material for: ExScalibur: A High-Performance Cloud-Enabled Suite for Whole Exome Germline and Somatic Mutation Identification
Source: PLoS One. 2015 Aug 13;10(8):e0135800. doi: 10.1371/journal.pone.0135800 (PMC4535852; doi:10.1371/journal.pone.0135800)
Supplement: S15 Table — (XLSX) [file pone.0135800.s020.xlsx]

## Sheet: S15
S15 Table. Tools used in ExScalibur pipeline evaluation.
Tool	Version	GMD	SMD
Annovar	Nov 12,2014	●	●
BCFtools	0.1.19	●
BEDTools	2.21.0	●	●
bgzip	0.2.6	●	●
BWA	0.7.10	●	●
Cutadapt	1.1	●	●
FastQC	0.11.2	●	●
FreeBayes	0.9.13	●
GATK	3.1.1	●	●
gvcftools	0.16	●
igvtools	2.3.32	●
IVC	1.0.6	●
MuTect	1.1.7		●
Novoalign	3.02.08	●	●
Picard Tools	1.123	●	●
pigz	2.3.1	●	●
SAMtools	0.1.19	●	●
SeqPrep	b5efabc5f7	●	●
Shimmer	b62f433		●
SomaticSniper	1.0.4		●
Strelka	1.0.14	●	●
tabix	0.2.6	●	●
VarScan2	2.3.6		●
vcflib*	07.23.2014	●
vcfsorter*	09.16.2014	●
VCFtools	0.1.12a	●	●
vcfutils	0.1.19	●
Virmid	1.1.1		●
vt*	07.23.2014	●
* Version not available. Tool download date is provided.
