# Supplementary material for: ExScalibur: A High-Performance Cloud-Enabled Suite for Whole Exome Germline and Somatic Mutation Identification
Source: PLoS One. 2015 Aug 13;10(8):e0135800. doi: 10.1371/journal.pone.0135800 (PMC4535852; doi:10.1371/journal.pone.0135800)
Supplement: S16 Table — (XLSX) [file pone.0135800.s021.xlsx]

## Sheet: S16
S16 Table. List of AML sample IDs in the TCGA database.
Index	Tumor	Matched Normal
1	TCGA-AB-2807-03D-01W-0755-09	TCGA-AB-2807-11D-01W-0755-09
2	TCGA-AB-2809-03D-01W-0755-09	TCGA-AB-2809-11D-01W-0755-09
3	TCGA-AB-2814-03D-01W-0755-09	TCGA-AB-2814-11D-01W-0755-09
4	TCGA-AB-2817-03B-01W-0728-08	TCGA-AB-2817-11B-01W-0728-08
5	TCGA-AB-2822-03D-01W-0755-09	TCGA-AB-2822-11D-01W-0755-09
6	TCGA-AB-2825-03D-01W-0755-09	TCGA-AB-2825-11D-01W-0755-09
7	TCGA-AB-2840-03D-01W-0755-09	TCGA-AB-2840-11D-01W-0755-09
8	TCGA-AB-2845-03D-01W-0755-09	TCGA-AB-2845-11D-01W-0755-09
9	TCGA-AB-2853-03D-01W-0755-09	TCGA-AB-2853-11D-01W-0755-09
10	TCGA-AB-2858-03D-01W-0755-09	TCGA-AB-2858-12A-01W-0755-09
11	TCGA-AB-2863-03D-01W-0755-09	TCGA-AB-2863-11D-01W-0755-09
12	TCGA-AB-2864-03D-01W-0755-09	TCGA-AB-2864-11D-01W-0755-09
13	TCGA-AB-2881-03A-01W-0732-08	TCGA-AB-2881-11A-01W-0732-08
14	TCGA-AB-2884-03A-01W-0732-08	TCGA-AB-2884-11A-01W-0732-08
15	TCGA-AB-2909-03A-01W-0755-09	TCGA-AB-2909-11A-01W-0755-09
16	TCGA-AB-2911-03A-01W-0732-08	TCGA-AB-2911-11A-01W-0732-08
17	TCGA-AB-2913-03A-01W-0732-08	TCGA-AB-2913-11A-01W-0732-08
18	TCGA-AB-2914-03A-01W-0732-08	TCGA-AB-2914-11A-01W-0732-08
19	TCGA-AB-2916-03A-01W-0732-08	TCGA-AB-2916-11A-01W-0732-08
20	TCGA-AB-2920-03A-01W-0732-08	TCGA-AB-2920-11A-01W-0732-08
21	TCGA-AB-2921-03A-01W-0755-09	TCGA-AB-2921-11A-01W-0755-09
22	TCGA-AB-2925-03A-01W-0732-08	TCGA-AB-2925-11A-01W-0732-08
23	TCGA-AB-2927-03A-01W-0755-09	TCGA-AB-2927-11A-01W-0755-09
24	TCGA-AB-2934-03A-01W-0755-09	TCGA-AB-2934-11A-01W-0755-09
25	TCGA-AB-2935-03A-01W-0755-09	TCGA-AB-2935-11A-01W-0755-09
26	TCGA-AB-2937-03A-01W-0732-08	TCGA-AB-2937-11A-01W-0732-08
27	TCGA-AB-2944-03A-01W-0755-09	TCGA-AB-2944-11A-01W-0755-09
28	TCGA-AB-2946-03A-01W-0755-09	TCGA-AB-2946-11A-01W-0755-09
29	TCGA-AB-2948-03A-01W-0755-09	TCGA-AB-2948-11A-01W-0755-09
30	TCGA-AB-2959-03A-01W-0733-08	TCGA-AB-2959-11A-01W-0732-08
